# Supplementary material for: Sendai Virus Induces Persistent Olfactory Dysfunction in a Murine Model of PVOD via Effects on Apoptosis, Cell Proliferation, and Response to Odorants
Source: PLoS One. 2016 Jul 18;11(7):e0159033. doi: 10.1371/journal.pone.0159033 (PMC4948916; doi:10.1371/journal.pone.0159033)
Supplement: S1 File — (XLS) [file pone.0159033.s001.xls]

## Sheet: DATA
	Day3				Day7				Day14				Day30				Day60
	Proliferation		Apoptosis		Proliferation		Apoptosis		Proliferation		Apoptosis		Proliferation		Apoptosis		Proliferation		Apoptosis
	I	C	I	C	I	C	I	C	I	C	I	C	I	C	I	C	I	C	I	C
1	15.4185	14.8699	4.76547	18.3503	4.31034	12.5	4.92798	10.2896	4.39283	31.1526	8.43532	16.6113	0.540249	30.2137	7.41873	15.1332	3.92773	14.2546	3.17864	13.8762
2	14.2971	16.7543	5.11364	16.5432	5.43452	11.9882	5.43569	23.5549	3.63636	26.3852	7.30994	12.7737	1.19392	15.7435	7.86435	4.69484	2.06044	16.9883	3.5461	18.3904
3	11.5322	13.5424	13.8765	14.5643	6.469	13.6733	13.6116	17.2228	3.86654	24.3758	7.41627	4.67602	1.63237	22.3981	6.92841	28.3254	3.34663	23.4267	2.34686	11.4395
4	15.7854	11.3665	12.5167	14.7543	5.97383	16.9788	6.47854	15.6878	4.35664	27.8362	7.46843	19.9938	1.48876	25.3463	8.35837	27.3432	3.46321	16.3847	3.46635	15.9762
5	14.8876	11.6982	26.3158	22.8675	4.86543	14.8762	12.8947	12.7863	5.33464	24.8775	7.35732	25.7793	2.14992	28.6361	7.32135	18.2198	2.76688	17.3321	3.82351	20.9624
6	12.3457	13.6359	12.3343	23.1303	5.50373	8.80705	8.73587	18.3664	4.97764	33.4928	6.33552	32.3034	2.25802	23.1386	6.33563	13.3525	3.24196	7.29395	3.20183	29.3388
